# Supplementary material for: Developing a Fluorescent Inducible System for Free Fucose Quantification in Escherichia coli
Source: Biosensors (Basel). 2023 Mar 15;13(3):388. doi: 10.3390/bios13030388 (PMC10046853; doi:10.3390/bios13030388)
Supplement: Supplementary file 1 [file biosensors-13-00388-s001.zip]

Archive with 1 entries (1 files):
- biosensors-2247472-supplementary.pdf
